# Supplementary material for: Genetic Map Construction and Fiber Quality QTL Mapping Using the CottonSNP80K Array in Upland Cotton
Source: Front Plant Sci. 2018 Feb 27;9:225. doi: 10.3389/fpls.2018.00225 (PMC5835031; doi:10.3389/fpls.2018.00225)
Supplement: Supplementary file 1 [file Table1.XLSX]

## Sheet: Table S1
Table S1. Genome coverage of present genetic map
Chromosome	Length (cM)	Start site (bp)	End site (bp)	Genome coverage (bp)	Total length of G. hirsutum genome (bp)	% genome coverage ratio
Chr01	154.587	238734	99334253	99095519	99884700	99.2099
Chr02	105.233	307369	83336168	83028799	83447906	99.4978
Chr03	188.737	1302838	99921380	98618542	100263045	98.3598
Chr04	120.276	19838	62720675	62700837	62913772	99.6615
Chr05	209.493	718327	91618264	90899937	92047023	98.7538
Chr06	121.961	337568	102193007	101855439	103170444	98.7254
Chr07	166.063	1660967	77245675	75584708	78251018	96.5926
Chr08	144.142	105060	102946396	102841336	103626341	99.2425
Chr09	155.483	41162	74384693	74343531	74999931	99.1248
Chr10	159.291	29523	100812923	100783400	100866604	99.9175
Chr11	178.194	425286	89759992	89334706	93316192	95.7333
Chr12	150.394	214728	87046181	86831453	87484866	99.2531
Chr13	125.87	2979661	79872550	76892889	79961121	96.1628
At subgenome	1979.72			1142811096	1160232963	98.4984
Chr14	172.509	1055	67184587	67183532	67284553	99.8499
Chr15	136.567	203674	61439532	61235858	61456009	99.6418
Chr16	138.252	1067554	54115669	53048115	55312611	95.906
Chr17	119.575	330845	46539135	46208290	46690656	98.9669
Chr18	125.652	197635	58166214	57968579	60534298	95.7615
Chr19	168.372	263855	61786559	61522704	61933047	99.3374
Chr20	126.765	2326712	62362072	60035360	63374666	94.7309
Chr21	157.357	570358	59608870	59038512	66087774	89.3335
Chr22	114.017	327913	50907082	50579169	51454130	98.2995
Chr23	131.681	873293	50251661	49378368	50995436	96.829
Chr24	122.298	264184	65542199	65278015	65894135	99.065
Chr25	102.039	899592	64293637	63394045	64294643	98.5993
Chr26	147.003	823092	58905602	58082510	59109837	98.262
Dt subgenome	1762.09			752953057	774421795	97.2278
Total	3741.81			1895764153	1934654758	97.9898
