# Supplementary material for: Genetic Map Construction and Fiber Quality QTL Mapping Using the CottonSNP80K Array in Upland Cotton
Source: Front Plant Sci. 2018 Feb 27;9:225. doi: 10.3389/fpls.2018.00225 (PMC5835031; doi:10.3389/fpls.2018.00225)
Supplement: Supplementary file 2 [file Table2.XLSX]

## Sheet: Table S2
Table S2. QTL for fiber quality in RIL population in three environments
Traita	QTL	Environmentb	Flanking Markers	Nearest Locus	Location (cM)	LOD	Additive effectc	PVEd (%)
FL	qFL01.1	2015CQ	TM1432-TM3147	TM1620	94.854	3.38	0.378245	8.7
		2016CQ	TM1162-TM3147	TM1620	94.854	4.34	0.468659	11.1
		2016HN	TM1140-TM1470	TM1162	90.402	2.02	0.342684	5
	qFL02.1	2016CQ	TM4519-TM4759	TM4727	56.363	2.98	-0.386622	7.7
	qFL05.1	2016CQ	TM10815-TM10916	TM10869	76.523	2.98	-0.415892	7.8
	qFL05.2	2015CQ	TM13164-TM13329	TM13282	171.894	2.5	-0.327716	6.6
		2016CQ	TM13164-TM13321	TM13220	171.894	2.14	-0.333917	5.6
	qFL08.1	2015CQ	TM21793-TM21830	TM21807	8.857	6.32	0.504923	15.7
		2016CQ	TM21777-TM21814	TM21805	7.398	7.16	0.583398	17.6
		2016HN	TM21805-TM21923	TM21814	10.316	4.84	0.529404	11.7
	qFL09.1	2016CQ	TM33379-TM33444	TM33423	114.091	2.22	0.351427	5.9
	qFL10.1	2016CQ	TM34341-TM34978	TM34881	58.869	3.18	0.406995	8.3
	qFL10.2	2016HN	TM35368-TM35793	TM35668	82.945	2.2	0.365857	5.5
	qFL11.1	2015CQ	TM39075-TM39407	TM39344	144.537	2.98	-0.366346	7.8
		2016CQ	TM39075-TM39407	TM39193	139.093	3.58	-0.444086	9.2
	qFL11.2	2015CQ	TM39613-TM39697	TM39624	176.764	2.84	0.355727	7.4
		2016CQ	TM39611-TM39697	TM39624	176.764	6.04	0.557578	15.1
	qFL14.1	2016CQ	TM50657-TM50773	TM50754	50.891	3.54	0.446914	9.1
	qFL15.1	2015CQ	TM48765-TM49556	TM49428	91.518	2.54	-0.325911	6.7
		2016CQ	TM48872-TM49556	TM49428	91.518	2.58	-0.360348	6.7
		2016HN	TM48600-TM49428	TM48737	73.361	2.48	-0.381046	6.2
	qFL16.1	2015CQ	TM63332-TM63440	TM63388	28.003	2.12	-0.299031	5.6
		2016HN	TM63332-TM63422	TM63388	28.003	2.76	-0.399755	6.8
	qFL18.1	2016HN	TM80134-TM80153	TM80149	15.925	2.5	0.389585	6.2
	qFL19.1	2015CQ	TM57872-TM58023	TM57896	104.44	2.38	0.344036	6.3
		2016HN	TM57809-TM58001	TM57896	104.44	2.68	0.424733	6.6
	qFL20.1	2015CQ	TM74863-TM75013	TM74991	94.431	3.56	-0.388425	9.2
		2016CQ	TM74977-TM75013	TM74991	94.431	2.12	-0.332841	5.6
		2016HN	TM74758-TM74985	TM74955	89.112	5.72	-0.57652	13.6
	qFL21.1	2016CQ	TM75382-TM75520	TM75418	35.363	4.22	-0.463289	10.8
	qFL21.2	2015CQ	TM76374-TM76405	TM76404	109.189	3.54	-0.424522	9.1
		2016CQ	TM76374-TM76405	TM76404	109.189	4	-0.494606	10.3
		2016HN	TM76378-TM76405	TM76404	109.189	2.04	-0.374949	5.1
	qFL23.1	2015CQ	TM72938-TM72973	TM72959	130.821	4.48	0.433652	11.4
		2016CQ	TM72952-TM72973	TM72971	131.681	3.22	0.405161	8.4
		2016HN	TM72885-TM72973	TM72952	126.57	4.42	0.511324	10.7
	qFL24.1	2015CQ	TM68725-TM69012	TM68991	62.109	4.56	0.450044	11.6
		2016CQ	TM68643-TM69000	TM68932	61.54	3.14	0.414349	8.1
		2016HN	TM68725-TM69014	TM68991	62.109	3.2	0.445046	7.9
	qFL26.1	2015CQ	TM79192-TM79332	TM79234	78.098	2.82	-0.347681	7.4
		2016CQ	TM79202-TM79294	TM79230	77.816	2.88	-0.389078	7.5
FU	qFU05.1	2015CQ	TM13164-TM13321	TM13220	171.894	6.12	-0.416991	15.3
		2016CQ	TM13164-TM13347	TM13329	177.699	6.7	-0.481928	16.6
		2016HN	TM13144-TM13325	TM13220	171.894	2.44	-0.37769	6
	qFU08.1	2016CQ	TM21933-TM28196	TM26827	41.569	2.26	-0.291576	5.9
	qFU09.1	2016CQ	TM33624-TM33734	TM33688	145.153	2.26	0.311359	5.9
	qFU13.1	2015CQ	TM47648-TM47716	TM47693	117.717	4.3	-0.36545	11
		2016CQ	TM47688-TM47738	TM47705	121.794	7.22	-0.508437	17.8
	qFU14.1	2015CQ	TM50568-TM50585	TM50570	28.158	3.14	-0.296232	8.1
		2016CQ	TM50556-TM50585	TM50570	28.158	5.18	-0.415197	13.1
	qFU14.2	2015CQ	TM53135-TM53253	TM53227	143.258	3.42	-0.321043	8.8
		2016CQ	TM53088-TM53244	TM53149	140.072	2.72	-0.318163	7.1
	qFU15.1	2016HN	TM48070-TM48352	TM48287	33.752	2.26	-0.365465	5.6
	qFU15.2	2015CQ	TM49555-TM49771	TM49601	99.596	4.24	-0.342436	10.8
		2016CQ	TM49518-TM49771	TM49695	101.624	3.86	-0.364865	9.9
	qFU15.3	2015CQ	TM50014-TM50078	TM50051	109.549	4.46	-0.361296	11.4
		2016CQ	TM50014-TM50078	TM50051	109.549	2.38	-0.295847	6.3
		2016HN	TM49771-TM50078	TM50051	109.549	2.7	-0.394623	6.7
	qFU16.1	2015CQ	TM63183-TM63269	TM63214	13.639	4.44	-0.372858	11.3
		2016CQ	TM63183-TM63217	TM63187	11.08	3.74	-0.380801	9.6
		2016HN	TM63237-TM63411	TM63318	22.338	2.72	-0.398235	6.7
	qFU20.1	2015CQ	TM74740-TM75048	TM74991	94.431	6.06	-0.416163	15.1
		2016CQ	TM74755-TM75033	TM74991	94.431	4.32	-0.392615	11
		2016HN	TM74755-TM74903	TM74834	85.39	3.28	-0.445977	8.1
	qFU21.1	2016HN	TM76289-TM76346	TM76297	95.189	2.94	0.545413	7.3
	qFU21.2	2016CQ	TM76346-TM76585	TM76368	102.066	2.74	-0.386853	7.1
	qFU22.1	2016HN	TM55477-TM55716	TM55639	23.234	3.18	-0.414998	7.8
	qFU24.1	2015CQ	TM68643-TM68886	TM68788	58.11	2.1	0.253606	5.5
		2016HN	TM68746-TM68803	TM68769	57.259	3.7	0.462346	9
	qFU24.2	2016CQ	TM69801-TM69870	TM69813	107.132	2.88	0.323218	7.5
FS	qFS01.1	2015CQ	TM1140-TM3147	TM1162	90.402	3.42	0.702119	8.8
		2016CQ	TM1613-TM3147	TM2506	99.829	3.1	1.01469	8.1
		2016HN	TM1140-TM1432	TM1162	90.402	4.12	0.651354	10
	qFS02.1	2016CQ	TM4519-TM4763	TM4727	56.363	2.34	-0.851805	6.1
	qFS05.1	2015CQ	TM10781-TM10830	TM10814	57.787	2.42	-0.622515	6.3
		2016CQ	TM10778-TM10904	TM10814	57.787	2.84	-0.975219	7.4
	qFS07.1	2016CQ	TM20558-TM20946	TM20593	100.119	2.32	-0.921141	6.1
	qFS08.1	2015CQ	TM21777-TM21825	TM21793	4.996	3.78	0.759891	9.7
		2016CQ	TM21777-TM21814	TM21793	4.996	3.12	1.00316	8.1
		2016HN	TM21777-TM21923	TM21805	7.398	2.8	0.541276	6.9
	qFS09.1	2015CQ	TM30355-TM31625	TM30411	46.766	2.16	0.652084	5.7
		2016CQ	TM30355-TM31625	TM30418	47.049	2.6	1.01809	6.8
	qFS09.2	2015CQ	TM32790-TM33079	TM32998	89.283	2.4	0.670645	6.3
		2016CQ	TM32790-TM33079	TM32998	89.283	2.12	0.917111	5.6
	qFS09.3	2016HN	TM33624-TM33733	TM33687	144.584	2.3	0.547857	5.7
	qFS10.1	2016HN	TM36460-TM36553	TM36542	132.188	2.86	0.53625	7
	qFS11.1	2015CQ	TM39611-TM39697	TM39696	178.194	3.66	0.73101	9.4
		2016CQ	TM39611-TM39697	TM39624	176.764	3.84	1.11734	9.9
	qFS13.1	2016HN	TM43304-TM43416	TM43382	8.671	2.74	0.624508	6.7
	qFS13.2	2015CQ	TM43593-TM43875	TM43813	27.988	2.8	-0.675915	7.3
		2016CQ	TM43578-TM43875	TM43660	22.773	4.6	-1.23858	11.7
	qFS13.3	2015CQ	TM44129-TM46325	TM44713	37.075	3.82	-0.778454	9.8
		2016CQ	TM44129-TM46325	TM44713	37.075	4.18	-1.17786	10.7
	qFS13.4	2015CQ	TM47688-TM47730	TM47705	121.794	5.4	-0.906345	13.6
		2016CQ	TM47699-TM47716	TM47705	121.794	3.3	-1.03949	8.5
		2016HN	TM47694-TM47730	TM47705	121.794	5.9	-0.790327	14
	qFS15.1	2016HN	TM48070-TM48361	TM48352	36.617	3.64	-0.622385	8.9
	qFS15.2	2015CQ	TM48872-TM49692	TM49428	91.518	4.44	-0.797502	11.3
		2016CQ	TM48872-TM49695	TM49428	91.518	3.9	-1.08851	10
		2016HN	TM48872-TM49518	TM49428	91.518	2.82	-0.540621	7
	qFS15.3	2015CQ	TM50014-TM50078	TM50051	109.549	2	-0.553239	5.3
		2016CQ	TM50014-TM50078	TM50062	109.549	2.1	-0.8201	5.5
		2016HN	TM49556-TM49695	TM49562	98.749	3.32	-0.579477	8.1
	qFS16.1	2016CQ	TM63183-TM63192	TM63185	8.685	3.72	-1.13762	9.6
	qFS16.2	2015CQ	TM63332-TM63428	TM63377	27.434	2.44	-0.599838	6.4
		2016HN	TM63332-TM63411	TM63377	27.434	2.02	-0.462397	5.1
	qFS17.1	2015CQ	TM53653-TM53706	TM53667	41.555	2.8	0.675457	7.3
		2016CQ	TM53653-TM53706	TM53698	43.282	2.72	0.968639	7.1
	qFS18.1	2016CQ	TM80151-TM80325	TM80189	20.377	3.26	-1.04804	8.4
	qFS19.1	2015CQ	TM57119-TM57276	TM57229	50.938	3.08	0.733109	8
		2016CQ	TM57193-TM57264	TM57229	50.938	2.34	0.928887	6.1
		2016HN	TM57143-TM57294	TM57167	46.474	3.22	0.627433	7.9
	qFS19.2	2016CQ	TM58065-TM58682	TM58096	115.835	2.94	-1.00673	7.7
	qFS20.1	2015CQ	TM74946-TM75012	TM74991	94.431	3.86	-0.757824	9.9
		2016CQ	TM74977-TM75018	TM74991	94.431	2.74	-0.933156	7.2
		2016HN	TM74834-TM75011	TM74955	89.112	4.74	-0.711318	11.4
	qFS21.1	2015CQ	TM75382-TM75453	TM75418	35.363	2.88	-0.65843	7.5
		2016CQ	TM75382-TM75569	TM75418	35.363	2.7	-0.924585	7
	qFS24.1	2015CQ	TM68643-TM69018	TM68991	62.109	3.32	0.726056	8.6
		2016HN	TM68643-TM68837	TM68660	52.512	2.42	0.512993	6
	qFS26.1	2015CQ	TM79210-TM79294	TM79230	77.816	2.34	-0.600701	6.1
		2016CQ	TM79192-TM79294	TM79230	77.816	2.18	-0.840463	5.7
FM	qFM02.1	2016CQ	TM3956-TM4185	TM3989	29.699	3.38	-0.141038	8.8
	qFM05.1	2016HN	TM12925-TM13065	TM12932	156.336	2.86	0.114039	7.1
	qFM07.1	2015CQ	TM20539-TM20562	TM20557	98.091	2.74	0.107827	7.2
		2016HN	TM20373-TM20562	TM20557	98.091	3.76	0.141184	9.2
	qFM08.1	2015CQ	TM29410-TM29586	TM29425	92.06	2.84	0.1048	7.4
		2016HN	TM29463-TM29586	TM29515	99.03	3.28	0.127718	8
	qFM08.2	2016CQ	TM29816-TM29872	TM29819	127.281	2.46	0.119722	6.4
	qFM09.1	2015CQ	TM33017-TM33102	TM33079	96.553	2.44	0.0984744	6.4
		2016HN	TM33017-TM33098	TM33079	96.553	4.74	0.151918	11.4
	qFM11.1	2015CQ	TM39464-TM39601	TM39531	167.635	2	0.0909764	5.3
		2016HN	TM39464-TM39601	TM39531	167.635	2.08	0.101677	5.2
	qFM13.1	2015CQ	TM43304-TM43406	TM43382	8.671	2.34	0.104846	6.2
	qFM13.2	2016CQ	TM46406-TM46605	TM46431	48.17	4.08	-0.157306	10.5
	qFM13.3	2016HN	TM47688-TM47705	TM47699	118.569	3.46	0.125118	8.5
	qFM16.1	2015CQ	TM63177-TM63187	TM63185	8.685	5.04	0.140434	12.8
		2016CQ	TM63172-TM63187	TM63185	8.685	5.04	0.178004	12.8
	qFM16.2	2015CQ	TM63214-TM63269	TM63238	15.361	4.94	0.133595	12.5
		2016CQ	TM63332-TM63411	TM63377	27.434	4.6	0.159451	11.7
		2016HN	TM63214-TM63269	TM63238	15.361	2.68	0.109843	6.7
	qFM19.1	2015CQ	TM57184-TM57264	TM57229	50.938	2.94	-0.110605	7.6
		2016CQ	TM57111-TM57307	TM57229	50.938	4.9	-0.179079	12.4
	qFM20.1	2016HN	TM74987-TM75096	TM75056	105.831	3.46	0.123643	8.5
	qFM21.1	2016HN	TM75301-TM75369	TM75330	25.708	3.24	-0.119553	7.9
	qFM23.1	2016CQ	TM72952-TM72973	TM72971	131.681	2.26	-0.114122	5.9
	qFM24.1	2015CQ	TM69870-TM69911	TM69890	119.333	5.34	-0.134774	13.5
		2016CQ	TM69856-TM69911	TM69890	119.333	4.24	-0.153635	10.9
		2016HN	TM69873-TM69913	TM69890	119.333	3.2	-0.116645	7.9
	qFM25.1	2015CQ	TM58943-TM59050	TM59013	5.562	3.18	0.107602	8.2
		2016CQ	TM58943-TM59050	TM59013	5.562	6.98	0.197309	17.2
FE	qFE01.1	2015CQ	TM1140-TM2506	TM1162	90.402	4.66	0.0314839	11.8
		2016CQ	TM1140-TM3147	TM1162	90.402	3.06	0.0380716	8
		2016HN	TM1140-TM1432	TM1162	90.402	4.34	0.0293203	10.5
	qFE02.1	2016CQ	TM4519-TM4737	TM4727	56.363	3.12	-0.038588	8.1
	qFE05.1	2016CQ	TM10812-TM10916	TM10869	76.523	3	-0.0406134	7.8
	qFE07.1	2016CQ	TM20539-TM21347	TM20593	100.119	2.54	-0.0379029	6.7
	qFE08.1	2015CQ	TM21777-TM21818	TM21793	4.996	6.68	0.0383413	16.5
		2016CQ	TM21777-TM21814	TM21793	4.996	7.7	0.0603161	18.8
		2016HN	TM21793-TM21923	TM21814	10.316	3.5	0.0268156	8.6
	qFE10.1	2016CQ	TM34341-TM34963	TM34881	58.869	2.46	0.0350234	6.5
	qFE10.2	2016HN	TM35673-TM35884	TM35779	86.007	2.94	0.0249658	7.2
	qFE10.3	2016HN	TM36460-TM36586	TM36542	132.188	2.9	0.02375	7.2
	qFE11.1	2015CQ	TM39075-TM39348	TM39193	139.093	3.72	-0.0298985	9.6
		2016CQ	TM39075-TM39348	TM39193	139.093	4.7	-0.0492341	12
	qFE11.2	2015CQ	TM39611-TM39697	TM39624	176.764	4.2	0.0311402	10.8
		2016CQ	TM39611-TM39697	TM39624	176.764	6.12	0.0547193	15.3
	qFE13.1	2016HN	TM43304-TM43591	TM43403	10.997	5.8	0.0392435	13.8
	qFE13.2	2016CQ	TM44713-TM46400	TM45606	43.847	2.64	-0.0370539	6.9
	qFE13.3	2015CQ	TM47699-TM47730	TM47716	123.822	2.26	-0.0232768	5.9
		2016HN	TM47699-TM47730	TM47716	123.822	2.1	-0.0213618	5.2
	qFE15.1	2016HN	TM48271-TM48361	TM48339	35.756	3.12	-0.0252638	7.7
	qFE15.2	2015CQ	TM48872-TM49557	TM49428	91.518	5.48	-0.034107	13.8
		2016CQ	TM48872-TM49533	TM49428	91.518	3.24	-0.0392328	8.4
		2016HN	TM48872-TM49557	TM49534	96.74	4.5	-0.0294002	10.9
	qFE18.1	2016HN	TM80134-TM80181	TM80149	15.925	3.54	0.0271523	8.6
	qFE18.2	2016CQ	TM80379-TM80469	TM80396	31.332	3.5	-0.0447327	9
	qFE20.1	2015CQ	TM74946-TM75011	TM74991	94.431	4.48	-0.0314803	11.4
		2016CQ	TM74977-TM75012	TM74991	94.431	3.7	-0.0424494	9.6
		2016HN	TM74863-TM74985	TM74955	89.112	5.66	-0.0339253	13.5
	qFE21.1	2015CQ	TM75382-TM75464	TM75418	35.363	2.84	-0.0253322	7.4
		2016CQ	TM75382-TM75569	TM75536	47.111	4.06	-0.0469331	10.4
	qFE23.1	2015CQ	TM72885-TM72973	TM72971	131.681	2.04	0.0214777	5.4
		2016HN	TM72885-TM72959	TM72942	125.13	6.42	0.0370607	15.2
	qFE24.1	2015CQ	TM68898-TM69014	TM68991	62.109	4.88	0.0337588	12.4
		2016CQ	TM68802-TM69013	TM68991	62.109	2.18	0.0338908	5.7
		2016HN	TM68746-TM69013	TM68991	62.109	4.3	0.0302528	10.4
	qFE26.1	2015CQ	TM79192-TM79294	TM79230	77.816	3.08	-0.0265699	8
		2016CQ	TM79192-TM79294	TM79230	77.816	2.98	-0.0385888	7.8
a FL: fiber length, FU: fiber uniformity, FS: fiber strength, FE: fiber elongation, FM: fiber micronaire.
b 2015CQ: 2015 in Chongqing; 2016CQ: 2016 in Chongqing; 2016HN: 2016 in Hainan.
c Positive additive effect indicated Yumian 1 alleles increased the phenotypic value, negative additive effect indicated Acala Maxxa alleles increased the phenotypic value.
d phenotypic variance explained.
