# Supplementary material for: Genetic Map Construction and Fiber Quality QTL Mapping Using the CottonSNP80K Array in Upland Cotton
Source: Front Plant Sci. 2018 Feb 27;9:225. doi: 10.3389/fpls.2018.00225 (PMC5835031; doi:10.3389/fpls.2018.00225)
Supplement: Supplementary file 4 [file Table4.XLSX]

## Sheet: Table S4
Table S4. Common QTL compared with CottonQTLdb
Clusters	QTLa in present study	Common QTL information
		Traitsa	Marker	Positon (cM)	Position （bp）
Chr01-cluster-1	qFL01.1*, qFS01.1*, qFE01.1*	FL FS FE	BNL2921	39.05	40133025
Chr02-cluster-1	qFL02.1, qFS02.1, qFE02.1	FL FU FS	JESPR401	43.73	40971163
Chr05-cluster-1	qFL05.1, qFS05.1, qFE05.1	FL FS FE	NAU2029	25.63	18760239
Chr05-cluster-2	qFL05.2, qFU05.1*, qFM05.1	FL FE	NAU1151	117	86772913
Chr13-cluster-2	qFU13.1, qFS13.4*, qFM13.3, qFE13.3	FL FU FS FM	NAU2285	7.53	79121734
Chr15-cluster-1	qFU15.1, qFS15.1, qFE15.1	FS FE	BNL0830	91.86	9663701
Chr15-cluster-2	qFL15.1*, qFU15.2, qFS15.2*, qFE15.2*	FL FS FE	JESPR205	60.27	46125360
Chr18-cluster-1	qFL18.1, qFS18.1, qFE18.1, qFE18.2	FL FS	BNL0193	119.87	2929004
Chr23-cluster-1	qFL23.1*, qFM23.1, qFE23.1	FL FU FE	BNL3173	115.9	50595402
Chr24-cluster-1	qFL24.1*, qFU24.1, qFS24.1, qFE24.1*	FL FS	CIR061	67.31	44264638
* indicated the stable QTL identified across three environments in present study.
a FL: fiber length, FU: fiber uniformity, FS: fiber strength, FE: fiber elongation, FM: fiber micronaire.
